# Supplementary material for: Social media engagement and cryptocurrency performance
Source: PLoS One. 2023 May 11;18(5):e0284501. doi: 10.1371/journal.pone.0284501 (PMC10174546; doi:10.1371/journal.pone.0284501)
Supplement: S1 Data — (TXT) [file pone.0284501.s001.txt]

S1 Data. The data used in this study can be found at https://github.com/kai-trading-bot/engagement.
